# Supplementary material for: Evidence for interannual persistence of infectious influenza A viruses in Alaska wetlands
Source: Sci Total Environ. Author manuscript; Available in PMC 2022 Jul 13. (PMC9277558; doi:10.1016/j.scitotenv.2021.150078)
Supplement: Supp Figures [file NIHMS1818455-supplement-Supp_Figures.xlsx]

## Sheet: FigS2 (pH)
Figure S2. Measures and plot of pH for surface waters of four sampling sites (Bluebill Lake, Proxy Pond, Red Salmon Lake, and Rescue Lake) within Izembek National Wildlife Refuge, Alaska at three time points (T0 = September 2019; T2 = December 2019; T3 = February 2020).
	pH
Time	Bluebill Lake	Proxy Pond	Red Salmon Lake	Rescue Lake
T0	8.01	6.95	6.98	6.79
T2	6.9	6.9	7	7.4
T3	7.3	6.15	6.75	6.95

## Sheet: FigS3 (ammonium)
Figure S3. Measures and plot of ammonium (mg N/L) for surface waters of four sampling sites (Bluebill Lake, Proxy Pond, Red Salmon Lake, and Rescue Lake) within Izembek National Wildlife Refuge, Alaska at three time points (T0 = September 2019; T2 = December 2019; T3 = February 2020). Note that minimum detection values were plotted when measures did not exceed this threshold. All water chemistry …
	Ammonium (mg N/L)
Time	Bluebill Lake	Proxy Pond	Red Salmon Lake	Rescue Lake
T0	0.03	0.03	0.03	0.03
T2	0.03	0.03	0.03	0.03
T3	0.03	0.03	0.03	0.03

## Sheet: FigS4 (Sb)
Figure S4. Measures and plot of antimony concentration (mg/L) for surface waters of four sampling sites (Bluebill Lake, Proxy Pond, Red Salmon Lake, and Rescue Lake) within Izembek National Wildlife Refuge, Alaska at three time points (T0 = September 2019; T2 = December 2019; T3 = February 2020). Note that minimum detection values were plotted when measures did not exceed this threshold. All wate…
	Antimony (mg/L)
Time	Bluebill Lake	Proxy Pond	Red Salmon Lake	Rescue Lake
T0	0.03	0.03	0.03	0.03
T2	0.03	0.03	0.03	0.03
T3	0.05	0.05	0.05	0.05

## Sheet: FigS5 (As)
Figure S5. Measures and plot of arsenic concentration (µg/L) for surface waters of four sampling sites (Bluebill Lake, Proxy Pond, Red Salmon Lake, and Rescue Lake) within Izembek National Wildlife Refuge, Alaska at three time points (T0 = September 2019; T2 = December 2019; T3 = February 2020). Note that minimum detection values were plotted when measures did not exceed this threshold. All water…
	Arsenic (µg/L)
Time	Bluebill Lake	Proxy Pond	Red Salmon Lake	Rescue Lake
T0	5	5	5	5
T2	5	5	5	5
T3	30	30	30	30

## Sheet: FigS6 (Be)
Figure S6. Measures and plot of beryllium concentration (mg/L) for surface waters of four sampling sites (Bluebill Lake, Proxy Pond, Red Salmon Lake, and Rescue Lake) within Izembek National Wildlife Refuge, Alaska at three time points (T0 = September 2019; T2 = December 2019; T3 = February 2020). Note that minimum detection values were plotted when measures did not exceed this threshold. All wat…
	Beryllium (mg/L)
Time	Bluebill Lake	Proxy Pond	Red Salmon Lake	Rescue Lake
T0	0.0005	0.0005	0.0005	0.0005
T2	0.0005	0.0005	0.0005	0.0005
T3	0.0005	0.0005	0.0005	0.0005

## Sheet: FigS7 (Cd)
Figure S8. Measures and plot of cadmium concentration (mg/L) for surface waters of four sampling sites (Bluebill Lake, Proxy Pond, Red Salmon Lake, and Rescue Lake) within Izembek National Wildlife Refuge, Alaska at three time points (T0 = September 2019; T2 = December 2019; T3 = February 2020). Note that minimum detection values were plotted when measures did not exceed this threshold. All water…
	Cadmium (mg/L)
Time	Bluebill Lake	Proxy Pond	Red Salmon Lake	Rescue Lake
T0	0.002	0.002	0.002	0.002
T2	0.002	0.002	0.002	0.002
T3	0.003	0.003	0.003	0.003

## Sheet: FigS8 (Cr(T))
Figure S7. Measures and plot of total chromium concentration (µg/L) for surface waters of four sampling sites (Bluebill Lake, Proxy Pond, Red Salmon Lake, and Rescue Lake) within Izembek National Wildlife Refuge, Alaska at three time points (T0 = September 2019; T2 = December 2019; T3 = February 2020). Note that minimum detection values were plotted when measures did not exceed this threshold. Al…
	Total chromium (µg/L)
Time	Bluebill Lake	Proxy Pond	Red Salmon Lake	Rescue Lake
T0	0.2	0.2	0.2	0.2
T2	0.2	0.2	0.2	0.2
T3	0.2	0.2	0.2	0.2

## Sheet: FigS9 (Co)
Figure S9. Measures and plot of cobalt concentration (mg/L) for surface waters of four sampling sites (Bluebill Lake, Proxy Pond, Red Salmon Lake, and Rescue Lake) within Izembek National Wildlife Refuge, Alaska at three time points (T0 = September 2019; T2 = December 2019; T3 = February 2020). Note that minimum detection values were plotted when measures did not exceed this threshold. All water …
	Cobalt (mg/L)
Time	Bluebill Lake	Proxy Pond	Red Salmon Lake	Rescue Lake
T0	0.003	0.003	0.003	0.003
T2	0.004	0.004	0.004	0.004
T3	0.003	0.003	0.003	0.003

## Sheet: FigS10 (Pb)
Figure S10. Measures and plot of lead concentration (µg/L) for surface waters of four sampling sites (Bluebill Lake, Proxy Pond, Red Salmon Lake, and Rescue Lake) within Izembek National Wildlife Refuge, Alaska at three time points (T0 = September 2019; T2 = December 2019; T3 = February 2020). Note that minimum detection values were plotted when measures did not exceed this threshold. All water c…
	Lead (µg/L)
Time	Bluebill Lake	Proxy Pond	Red Salmon Lake	Rescue Lake
T0	0.5	0.5	0.5	0.5
T2	0.5	0.5	0.5	0.5
T3	20	20	20	20

## Sheet: FigS11 (Mo)
Figure S11. Measures and plot of molybdenum concentration (mg/L) for surface waters of four sampling sites (Bluebill Lake, Proxy Pond, Red Salmon Lake, and Rescue Lake) within Izembek National Wildlife Refuge, Alaska at three time points (T0 = September 2019; T2 = December 2019; T3 = February 2020). Note that minimum detection values were plotted when measures did not exceed this threshold. All w…
	Molybdenum (mg/L)
Time	Bluebill Lake	Proxy Pond	Red Salmon Lake	Rescue Lake
T0	0.004	0.003	0.004	0.003
T2	0.003	0.003	0.003	0.003
T3	0.008	0.008	0.008	0.008

[truncated: 29 more sheets: FigS12 (Ni), FigS13 (nitrite), FigS14 (P), FigS15 (U), FigS16 (Rb), FigS17 (W), FigS18 (V), FigS19 (SC), FigS20 (Al), FigS21 (B), FigS22 (Br), FigS23 (Cl), FigS24 (DOC), FigS25 (Fe), FigS26 (Mg), FigS27 (Mn), FigS28 (K), FigS29 (Na), FigS30 (Sr), FigS31 (SO4) …]
