# Supplementary material for: Evidence for interannual persistence of infectious influenza A viruses in Alaska wetlands
Source: Sci Total Environ. Author manuscript; Available in PMC 2022 Jul 13. (PMC9277558; doi:10.1016/j.scitotenv.2021.150078)
Supplement: Supp Tables [file NIHMS1818455-supplement-Supp_Tables.xlsx]

## Sheet: Table S1 h2o chemistry methods
Table S1. Methods for characterizing surface water from four field sites within Izembek National Wildlife Refuge, Alaska at three time points during 2019–2020. Laboratory methods codes are as follow: THM01 = Temperature, water, thermistor thermometer; SC001 = Specific electrical conductance, field, contacting-type sensor; PROBE = pH, field, electrometric; LUMIN = Dissolved Oxygen, Luminescence Qu…
Compound	CAS number	Compound class	Analyzing laboratory	NWIS Parameter code	Laboratory method code	Limit of quantitation^1	Units	Method of quantitation	Reference cited
Temperature, water	NA	Physical	Field personnel	00100	THM01	NA	deg C	NA	USGS National Field Manual, Chapter A6.1
Specific conductance, water, unfiltered	NA	Physical	Field personnel	00095	SC001	NA	µS/cm @25C	NA	USGS National Field Manual, Chapter A6.3
pH, water, unfiltered, field	NA	Physical	Field personnel	00400	PROBE	NA	std units	NA	USGS National Field Manual, Chapter A6.4
Immediate oxygen demand, water, unfiltered	NA	Physical	Field personnel	00300	LUMIN	NA	mg/L	NA	USGS National Field Manual, Chapter A6.2
Alkalinity	NA	Physical	Redox Chemistry Laboratory	NA	Gran titration	NA	mg/L HCO3	MDL	Barringer and Johnsson, 1996
Aluminum	7429-90-5	Trace element	Redox Chemistry Laboratory	01105	ICP-OES	0.001-0.002	mg/L	MDL	EPA, 1994
Antimony	7440-36-0	Metal	Redox Chemistry Laboratory	NA	ICP-OES	0.03-0.05	mg/L	MDL	EPA, 1994
Arsenic	7440-38-2	Semi-metal	Redox Chemistry Laboratory	01000	ICP-OES	2021-05-30	mg/L	MDL	EPA, 1994
Barium	7440-39-3	Trace element	Redox Chemistry Laboratory	01009	ICP-OES	0.0005	mg/L	MDL	EPA, 1994
Beryllium	7440-41-7	Metal	Redox Chemistry Laboratory	01012	ICP-OES	0.0005	mg/L	MDL	EPA, 1994
Boron	7440-42-8	Trace element	Redox Chemistry Laboratory	01022	ICP-OES	0.01	mg/L	MDL	EPA, 1994
Bromide	24959-67-9	Trace element	Redox Chemistry Laboratory	NA	ICP-OES	0.01	mg/L	MDL	EPA, 1994
Cadmium	7440-43-9	Trace element	Redox Chemistry Laboratory	01113	ICP-OES	0.0020.003	mg/L	MDL	EPA, 1994
Calcium	7440-70-2	Cation	Redox Chemistry Laboratory	00916	ICP-OES	0.02	mg/L	MDL	EPA, 1994
Chloride	16887-00-6	Anion	Redox Chemistry Laboratory	00940	IC	0.1	mg/L	MDL	Brinton and others, 1995
Chromium (total)	7440-47-3	Trace element	Redox Chemistry Laboratory	NA	ICP-OES	0.2	ug/L	MDL	EPA, 1994
Cobalt	7440-48-4	Trace element	Redox Chemistry Laboratory	01037	ICP-OES	0.003-0.004	mg/L	MDL	EPA, 1994
Fluoride	16984-48-8	Anion	Redox Chemistry Laboratory	00950	IC	0.05	mg/L	MDL	EPA, 1993
Iron	7439-89-6	Trace element	Redox Chemistry Laboratory	01045	ICP-OES	0.001	mg/L	MDL	EPA, 1994
Lead	7439-92-1	Metal	Redox Chemistry Laboratory	01049	ICP-OES	0.5-20	mg/L	MDL	Hergenreder, 2011
Lithium	7439-93-2	Trace element	Redox Chemistry Laboratory	01132	ICP-OES	0.001	mg/L	MDL	EPA, 1994
Magnesium	7439-95-4	Cation	Redox Chemistry Laboratory	00927	ICP-OES	0.003	mg/L	MDL	EPA, 1994
Manganese	7439-96-5	Trace element	Redox Chemistry Laboratory	01055	ICP-OES	0.001	mg/L	MDL	EPA, 1994
Molybdenum	7439-98-7	Trace element	Redox Chemistry Laboratory	01062	ICP-OES	0.003-0.005	mg/L	MDL	EPA, 1994
Nickel	7440-02-0	Trace element	Redox Chemistry Laboratory	01067	ICP-OES	0.002-0.004	mg/L	MDL	EPA, 1994
Phosphorus	7723-14-0	Trace element	Redox Chemistry Laboratory	00665	IC	0.040-0.050	mg/L	MDL	EPA, 1994
Potassium	7440-09-7	Cation	Redox Chemistry Laboratory	00937	ICP-OES	0.005	mg/L	MDL	EPA, 1994
Rubidium	7440-17-7	Trace element	Redox Chemistry Laboratory	01137	ICP-OES	0.001	mg/L	MDL	EPA, 1994
Silicate	NA	Cation	Redox Chemistry Laboratory	00956	ICP-OES	0.05	mg/L	MDL	EPA, 1994
Sodium	7440-23-5	Cation	Redox Chemistry Laboratory	00923	ICP-OES	0.05	mg/L	MDL	EPA, 1994
Strontium	7440-24-6	Trace element	Redox Chemistry Laboratory	01082	ICP-OES	0.0005	mg/L	MDL	EPA, 1994
Sulfate	18785-72-3	Anion	Redox Chemistry Laboratory	00945	IC	0.1	mg/L	MDL	EPA, 1994
Tungsten	7440-33-7	Trace element	Redox Chemistry Laboratory	01155	ICP-OES	0.008-0.01	mg/L	MDL	EPA, 1994
Uranium	7440-61-1	Trace element	Redox Chemistry Laboratory	NA	ICP-OES	0.004-0.005	mg/L	MDL	EPA, 1994
Vanadium	7440-62-2	Trace element	Redox Chemistry Laboratory	NA	ICP-OES	0.001	mg/L	MDL	EPA, 1994
Dissolved organic carbon	NA	Nutrient	Redox Chemistry Laboratory	NA			mg/L	MDL	Aiken, 1992
Nitrate+Nitrite-Nitrogen	NA	Nutrient	Biogeochemistry of Nitrogen Laboratory	00631	NOA	0.007	mg/L	MDL	Garside, 1982
Nitrate-Nitrogen	14797-55-8	Nutrient	Biogeochemistry of Nitrogen Laboratory	00618	IC	0.014	mg/L	MDL	Smith et al., 2019
Nitrite-Nitrogen	14797-65-0	Nutrient	Biogeochemistry of Nitrogen Laboratory	00613	NOA	0.001	mg/L	MDL	Garside, 1982; Smith et al., 2006
Ammonium	7664-41-7	Nutrient	Biogeochemistry of Nitrogen Laboratory	00608	IC	0.03	mg/L	MDL	Smith et al., 2019
Total dissolved nitrogen	NA	Nutrient	Biogeochemistry of Nitrogen Laboratory	00602	Skalar	0.05	mg/L	MDL	Repert et al., 2014

## Sheet: Table S2 068-1
Table S2. Pairwise distance matrix of nucleotide identity for PB2 gene segments of isolates recovered from replicates of sample 068. Treatment conditions are identified as follows: A = Bluebill Lake, B = Rescue Lake, C = Proxy Pond, D = Red Salmon Lake, E = distilled water.
	AK19-068A_T1_seg1	AK19-068B_T3_seg1	AK19-068B_T1_seg1	AK19-068C_T1_seg1	AK19-068D_T1_seg1	AK19-068E_T1_seg1
AK19-068A_T1_seg1		100	99.96	100	100	99.98
AK19-068B_T3_seg1	100		99.96	100	100	99.98
AK19-068B_T1_seg1	99.96	99.96		99.96	99.96	99.93
AK19-068C_T1_seg1	100	100	99.96		100	99.98
AK19-068D_T1_seg1	100	100	99.96	100		99.98
AK19-068E_T1_seg1	99.98	99.98	99.93	99.98	99.98

## Sheet: Table S3 068-2
Table S3. Pairwise distance matrix of nucleotide identity for PB1 gene segments of isolates recovered from replicates of sample 68. Treatment conditions are identified as follows: A = Bluebill Lake, B = Rescue Lake, C = Proxy Pond, D = Red Salmon Lake, E = distilled water.
	AK19-068A_T1_seg2	AK19-068B_T3_seg2	AK19-068B_T1_seg2	AK19-068C_T1_seg2	AK19-068D_T1_seg2	AK19-068E_T1_seg2
AK19-068A_T1_seg2		99.96	100	100	100	100
AK19-068B_T3_seg2	99.96		99.96	99.96	99.96	99.96
AK19-068B_T1_seg2	100	99.96		100	100	100
AK19-068C_T1_seg2	100	99.96	100		100	100
AK19-068D_T1_seg2	100	99.96	100	100		100
AK19-068E_T1_seg2	100	99.96	100	100	100

## Sheet: Table S4 068-3
Table S4. Pairwise distance matrix of nucleotide identity for PA gene segments of isolates recovered from replicates of sample 68. Treatment conditions are identified as follows: A = Bluebill Lake, B = Rescue Lake, C = Proxy Pond, D = Red Salmon Lake, E = distilled water.
	AK19-068A_T1_seg3	AK19-068B_T3_seg3	AK19-068B_T1_seg3	AK19-068C_T1_seg3	AK19-068D_T1_seg3	AK19-068E_T1_seg3
AK19-068A_T1_seg3		99.98	99.98	99.95	99.95	100
AK19-068B_T3_seg3	99.98		99.95	99.93	99.93	99.98
AK19-068B_T1_seg3	99.98	99.95		99.95	99.95	99.98
AK19-068C_T1_seg3	99.95	99.93	99.95		99.93	99.95
AK19-068D_T1_seg3	99.95	99.93	99.95	99.93		99.95
AK19-068E_T1_seg3	100	99.98	99.98	99.95	99.95

## Sheet: Table S5 068-4
Table S5. Pairwise distance matrix of nucleotide identity for HA gene segments of isolates recovered from replicates of sample 68. Treatment conditions are identified as follows: A = Bluebill Lake, B = Rescue Lake, C = Proxy Pond, D = Red Salmon Lake, E = distilled water.
	AK19-068A_T1_seg4H6	AK19-068B_T3_seg4H6	AK19-068B_T1_seg4H6	AK19-068C_T1_seg4H6	AK19-068D_T1_seg4H6	AK19-068E_T1_seg4H6
AK19-068A_T1_seg4H6		99.85	99.88	99.88	99.85	99.82
AK19-068B_T3_seg4H6	99.85		99.85	99.85	99.82	99.79
AK19-068B_T1_seg4H6	99.88	99.85		99.88	99.85	99.82
AK19-068C_T1_seg4H6	99.88	99.85	99.88		99.88	99.82
AK19-068D_T1_seg4H6	99.85	99.82	99.85	99.88		99.79
AK19-068E_T1_seg4H6	99.82	99.79	99.82	99.82	99.79

## Sheet: Table S6 068-5
Table S6. Pairwise distance matrix of nucleotide identity for NP gene segments of isolates recovered from replicates of sample 68. Treatment conditions are identified as follows: A = Bluebill Lake, B = Rescue Lake, C = Proxy Pond, D = Red Salmon Lake, E = distilled water.
	AK19-068A_T1_seg5	AK19-068B_T3_seg5	AK19-068B_T1_seg5	AK19-068C_T1_seg5	AK19-068D_T1_seg5	AK19-068E_T1_seg5
AK19-068A_T1_seg5		99.93	99.97	100	100	100
AK19-068B_T3_seg5	99.93		99.9	99.93	99.93	99.93
AK19-068B_T1_seg5	99.97	99.9		99.97	99.97	99.97
AK19-068C_T1_seg5	100	99.93	99.97		100	100
AK19-068D_T1_seg5	100	99.93	99.97	100		100
AK19-068E_T1_seg5	100	99.93	99.97	100	100

## Sheet: Table S7 068-6
Table S7. Pairwise distance matrix of nucleotide identity for NA gene segments of isolates recovered from replicates of sample 68. Treatment conditions are identified as follows: A = Bluebill Lake, B = Rescue Lake, C = Proxy Pond, D = Red Salmon Lake, E = distilled water.
	AK19-068A_T1_seg6N1	AK19-068B_T3_seg6N1	AK19-068B_T1_seg6N1	AK19-068C_T1_seg6N1	AK19-068D_T1_seg6N1	AK19-068E_T1_seg6N1
AK19-068A_T1_seg6N1		100	99.96	100	99.96	99.96
AK19-068B_T3_seg6N1	100		99.96	100	99.96	99.96
AK19-068B_T1_seg6N1	99.96	99.96		99.96	99.93	99.96
AK19-068C_T1_seg6N1	100	100	99.96		99.96	99.96
AK19-068D_T1_seg6N1	99.96	99.96	99.93	99.96		99.93
AK19-068E_T1_seg6N1	99.96	99.96	99.96	99.96	99.93

## Sheet: Table S8 068-7
Table S8. Pairwise distance matrix of nucleotide identity for MA gene segments of isolates recovered from replicates of sample 68. Treatment conditions are identified as follows: A = Bluebill Lake, B = Rescue Lake, C = Proxy Pond, D = Red Salmon Lake, E = distilled water.
	AK19-068A_T1_seg7	AK19-068B_T3_seg7	AK19-068B_T1_seg7	AK19-068C_T1_seg7	AK19-068D_T1_seg7	AK19-068E_T1_seg7
AK19-068A_T1_seg7		100	99.95	99.95	99.95	100
AK19-068B_T3_seg7	100		99.95	99.95	99.95	100
AK19-068B_T1_seg7	99.95	99.95		99.9	99.95	99.95
AK19-068C_T1_seg7	99.95	99.95	99.9		99.9	99.95
AK19-068D_T1_seg7	99.95	99.95	99.95	99.9		99.95
AK19-068E_T1_seg7	100	100	99.95	99.95	99.95

## Sheet: Table S9 068-8
Table S9. Pairwise distance matrix of nucleotide identity for NS gene segments of isolates recovered from replicates of sample 68. Treatment conditions are identified as follows: A = Bluebill Lake, B = Rescue Lake, C = Proxy Pond, D = Red Salmon Lake, E = distilled water.
	AK19-068A_T1_seg8B	AK19-068B_T3_seg8B	AK19-068B_T1_seg8B	AK19-068C_T1_seg8B	AK19-068D_T1_seg8B	AK19-068E_T1_seg8B
AK19-068A_T1_seg8B		100	100	99.76	99.82	99.82
AK19-068B_T3_seg8B	100		100	99.76	99.82	99.82
AK19-068B_T1_seg8B	100	100		99.76	99.82	99.82
AK19-068C_T1_seg8B	99.76	99.76	99.76		99.7	99.76
AK19-068D_T1_seg8B	99.82	99.82	99.82	99.7		99.76
AK19-068E_T1_seg8B	99.82	99.82	99.82	99.76	99.76

## Sheet: Table S10 069-1
Table S10. Pairwise distance matrix of nucleotide identity for PB2 gene segments of isolates recovered from replicates of sample 69. Treatment conditions are identified as follows: A = Bluebill Lake, B = Rescue Lake, C = Proxy Pond, D = Red Salmon Lake, E = distilled water.
	AK19-069B_T1_seg1	AK19-069D_T1_seg1	AK19-069E_T1_seg1
AK19-069B_T1_seg1		100	100
AK19-069D_T1_seg1	100		100
AK19-069E_T1_seg1	100	100

[truncated: 104 more sheets: Table S11 069-2, Table S12 069-3, Table S13 069-4, Table S14 069-5, Table S15 069-6, Table S16 069-7, Table S17 069-8, Table S18 099-1, Table S19 099-2, Table S20 099-3, Table S21 099-4, Table S22 099-5, Table S23 099-6, Table S24 099-7, Table S25 099-8, Table S26 130-1, Table S27 130-2, Table S28 130-3, Table S29 130-4, Table S30 130-5 …]
